# Supplementary material for: Exploration of Suitable Conditions for Shoot Proliferation and Rooting of Quercus robur L. in Plant Tissue Culture Technology
Source: Life (Basel). 2025 Feb 23;15(3):348. doi: 10.3390/life15030348 (PMC11943399; doi:10.3390/life15030348)
Supplement: Supplementary file 1 [file life-15-00348-s001.zip]

Archive with 1 entries (1 files):
- life-3427870-supplementary.pdf
